# Supplementary material for: Prevalence of Capillaria plica in Danish wild carnivores
Source: Int J Parasitol Parasites Wildl. 2018 Sep 22;7(3):360–3. doi: 10.1016/j.ijppaw.2018.09.006 (PMC6174267; doi:10.1016/j.ijppaw.2018.09.006)
Supplement: Data Profile [file mmc1.xml]

<?xml version="1.0" encoding="UTF-8" standalone="no"?><data:data><datasets><author>hhpet@vet.dtu.dk</author><type>0</type><dataset><value>1</value><reason>Data will be made available on request</reason><comments/></dataset></datasets></data:data>
